# Supplementary material for: Dual Response Site Fluorescent Probe for Highly Sensitive Detection of Cys/Hcy and GSH In Vivo through Two Different Emission Channels
Source: Biosensors (Basel). 2022 Nov 21;12(11):1056. doi: 10.3390/bios12111056 (PMC9688468; doi:10.3390/bios12111056)
Supplement: Supplementary file 1 [file biosensors-12-01056-s001.zip]

Archive with 1 entries (1 files):
- biosensors-2006284-supplementary.pdf
